# Supplementary material for: Clinically Manifest Infections Do Not Increase the Relapse Risk in People with Multiple Sclerosis Treated with Disease-Modifying Therapies: A Prospective Study
Source: J Clin Med. 2023 Jan 28;12(3):1023. doi: 10.3390/jcm12031023 (PMC9918238; doi:10.3390/jcm12031023)
Supplement: Supplementary file 1 [file jcm-12-01023-s001.zip]

Archive with 1 entries (1 files):
- jcm-2118039-supplementary.pdf
